# Supplementary material for: Holothuria polii Extract as a Potential Anticoccidial Agent: Evidence of Its MUC2 Regulatory Impact in Murine Jejunum
Source: Vet Sci. 2024 Oct 10;11(10):490. doi: 10.3390/vetsci11100490 (PMC11512319; doi:10.3390/vetsci11100490)
Supplement: Supplementary file 1 [file vetsci-11-00490-s001.zip]

Archive with 1 entries (1 files):
- vetsci-3236183-supplementary.pdf
